# Supplementary material for: The M/V X-Press Pearl Nurdle Spill: Contamination of Burnt Plastic and Unburnt Nurdles along Sri Lanka’s Beaches
Source: ACS Environ Au. 2021 Nov 29;2(2):128–35. doi: 10.1021/acsenvironau.1c00031 (PMC10114858; doi:10.1021/acsenvironau.1c00031)
Supplement: Supplementary file 2 — vg1c00031_si_002.xlsx [file vg1c00031_si_002.xlsx]

## Sheet: Sheet1
Content	Empty	Laden	Grand Total	Category	Plastic Type
1020 Bag(s) of High Density Polyethylene (HDPE)		14	14	Polymer	HDPE
1920 Bags High Density Polyethylene (HDPE)		3	3	Polymer	HDPE
640 Bag(s) of High Density Polyethylene (HDPE)		6	6	Polymer	HDPE
640 Bags High Density Polyethylene (HDPE) "Lotrene"		1	1	Polymer	HDPE
HDPE		5	5	Polymer	HDPE
High Density Polyethylene (HDPE)		3	3	Polymer	HDPE
ALKYD Resin - VLK - 3070 - HV/ALKYD Resin - VLK - 1543 - 50%		1	1	Chemical	https://coatings.specialchem.com/product/r-vision-product-vlk-3070
1020 Bag(s) of Low Density Polyethylene		5	5	Polymer	LDPE
1360 Bags Low Density Polyethylene (LDPE) "Lotrene"		1	1	Polymer	LDPE
680 Bag(s) of Low Density Polyethylene (LDPE)		6	6	Polymer	LDPE
680 Bags Low Density Polyethylene (LDPE) Lotrene		2	2	Polymer	LDPE
680 Bags Low Density Polyethylene (LDPE) Lotrene FD0274		2	2	Polymer	LDPE
680 Bags Low Density Polyethylene (LDPE) "Lotrene"		2	2	Polymer	LDPE
LDPE		9	9	Polymer	LDPE
1020 Bag(s) of Linear Low Density Polyethylene		5	5	Polymer	LLDPE
1360 Bags Linear Low Density Polyethylene (LLDPE) "Lotrene"		2	2	Polymer	LLDPE
LLDPE		3	3	Polymer	LLDPE
Polycarbonates		2	2	Polymer	PC
Plastic, plastic arcles, new		3	3	Polymer	Plastic
Polymeric beads, expandable DG-cargo		1	1	Polymer	Plastic
Synthetic Polybutadiene Rubber Off Grade		1	1	Polymer	Polybutadiene
Synthetic Polybutadiene Rubber Off Grade		2	2	Polymer	Polybutadiene
Polyester Textured Yarn 30D		1	1	Polymer	Polyester
Polymers of propylene (PP)		2	2	Polymer	PP
148 Packages PS Pellets		1	1	Polymer	PS
PVC film		1	1	Polymer	PVC
Epoxy Resin, plastic		349	349	Polymer	Resin
Synthetic resins, plastic		8	8	Polymer	Resin
Unsaturated Polyester Resin CP 90601 PA		1	1	Polymer	Resin
Dr. Fixit 501 Silicone Sealant		1	1	Polymer	Silicone
640 Bags of Vinyl Copolymer Resin Packed		1	1	Polymer	Vinyl Copolymer
150 Drums Methanol (Birtrix is added)		2	2	Chemical
Caustic Soda 20 X Jumbo in each container (50 x 25 kg bag in each Jumbo) HS CODE: 28151100		4	4	Chemical
Lubricating Oil (Engine Oil)		4	4	Oil
(Left Hand Drive) Wagon Model		1	1	Product
01 Unit - 2020 Model Toyota		1	1	Product
04 Units Vehicle Brand Name Chevrolet Malibu		1	1	Product
1 Lot Copper Scrap		1	1	Metal
1 Set Brand New Fire Protection Systems		1	1	Product
1040 Bags of Oats Flakes		1	1	Food
1089 rolls Machine made carpets		1	1	Product
1374- CRTNS of Foodstuff		1	1	Food
1422- CRTNS of Foodstuff		1	1	Food
2.2MT Sodium Methoxide		1	1	Chemical
24 (NOS) New Pneumatic Tires		1	1	Product
2600 Cartons + 1700 Pails of Lubricating Oil of Castrol Brand		3	3	Oil
3 Pallets of Fire Fighting Equipment Parts		1	1	Product
30" Bare Foam Pig Manufactured From		1	1	Product
35 (NOS) New Pneumatic Tires		1	1	Product
36 Pallets for Aseptic Pack		1	1	Product
3744 Cartons of Lubricating Oil of BP Brand		4	4	Oil
385 Cartons of Assorted Dry Fish		1	1	Food
4680 Cartons + 2640 Pails of Lubricating Oil of BP Brand		8	8	Oil
500 Bags of Pistachio HS CODE 08025100		1	1	Food
615 Packages of Pandarpuri		1	1	Product
663 PCS of Used Auto Pars & Accessories &		1	1	Product
80 Boxes of Wool Throws 2321 PCS		1	1	Product
936 Cartons of Lubricating Oil of BP		2	2	Oil
ALO BUKHARA		1	1	Food
Aluminum Alloy		2	2	Metal
Aluminum Bars in Pallets		2	2	Metal
Aluminum Billets		2	2	Metal
Aluminum Foundry Alloy		4	4	Metal
Aluminum Ingot		6	6	Metal
Aluminum Processing Byproduct/Aluminum Dross		5	5	Metal
Aluminum, aluminum articles, metal		48	48	Metal
Alunimium extrusion billet		10	10	Metal
Agriculture Machinery Parts		2	2	Product
Assorted alchoholic beverages		1	1	Food
Assorted alcoholic beverages		1	1	Food
Assorted Chocolates		1	1	Food
Assorted Dry Fish		2	2	Food
Assorted Food Stuff		1	1	Food
Assorted perfumes		2	2	Product
Automotive Parts		1	1	Product
Automotive spare parts		1	1	Product
Autoparts, car parts, vehicle parts, motorcycle parts, bicycle parts, new		1	1	Product
Base Oil SN 500 in ISO tanks		2	2	Oil
Brake Fluid		2	2	Oil
Brand new fire rated curtain		1	1	Product
Bright yellow sulphur		20	20	Chemical
carpets, floor coverings, textiles		1	1	Product
Cars and car components		1	1	Product
Caustic Soda 20 X Jumbo in each container (50 x 25 kg bag in each Jumbo)		16	16	Chemical
Caustic soda flakes 99% HS Code: 281511		13	13	Chemical
Caustic soda flakes 99% HS Code: 28151110		13	13	Chemical
Chemical products, nos		6	6	Chemical
Chocolates		1	1	Food
Civil helicopter spare parts		1	1	Product
Consol Cargo		1	1	Misc.
Consol Cargo with IMCO		1	1	Misc.
Console Household Cargo		1	1	Misc.
Copper Scrap		4	4	Metal
Copper Slag		12	12	Metal
Crushed Stone Sample		1	1	Misc.
Dried dates		1	1	Food
Dried sprat		5	5	Food
Dried sprates		3	3	Food
Dried sprats		5	5	Food
Dry sprats		3	3	Food
Dust urea		33	33	Chemical
Empty	271	1	272
Engine coolant and grease		1	1	Oil
Environmentally hazardous substance liquid n.o.s		1	1	Chemical
Equivalent t0 50.250 M.TONS of Dates.		5	5	Food
Exhause stack anchor bolt, nuts and washer		1	1	Product
Extinguisher		6	6	Product
Fabrics, nos, textiles		46	46	Product
Fire Pump (Brand New Fire Pumpset with Complete Accessories)		1	1	Product
Food Products		7	7	Food
Food stuffs		1	1	Food
Fresh Orange Valencia		4	4	Food
Frozen Chicken Feet		6	6	Food
Frozen Chicken Paw		5	5	Food
Frozen Cuttlefish		1	1	Food
Frozen Eelfish		4	4	Food
Frozen Head On Farmed Shrimp		3	3	Food
Frozen Head On Shell on Raw Vannamei Shrimp		4	4	Food
Frozen Headless Shell On Culture Shrimp		1	1	Food
Frozen Indian Mackerel		1	1	Food
Frozen Japanese Threadfin Bream Fish		1	1	Food
Frozen Lizard Fish		3	3	Food
FROZEN Queen Fish		1	1	Food
Frozen Ribbon Fish		14	14	Food
Frozen Threadfin Bream Fish		2	2	Food
Fruit juice		1	1	Food
Furniture		2	2	Food
Himalaya Shampoo		1	1	Product
Honey		1	1	Product
Hotpack-Paper Napkin		1	1	Product
Inorganic chemicals, nos		18	18	Chemical
Iron, steel, iron and steel articles, metal		3	3	Metal
Jam & Pistachio		1	1	Food
Kenwood Brand Kitchen Appliances		1	1	Product
Lead Ingots		8	8	Metal
Light Liquid Paraffin		8	8	Oil
Lube Oil		5	5	Oil
Lubricants		4	4	Oil
Lubricants Oil		1	1	Oil
Lubricating Oil		4	4	Oil
Lubricating Oil (Engine Oil and Gear Oil)		1	1	Oil
Lubricating Oil (Engine Oil)		2	2	Oil
Metal Scrap		1	1	Metal
Methanol		4	4	Chemical
Methanol (7GMS Bitrix per Metric Tonnes) IMCO 3, UNNO 1230		1	1	Chemical
Methanol (Bitrix is added)		1	1	Chemical
Mix Metal Scrap		4	4	Metal
Mobile Accessoriess		1	1	Product
Modified Asphalt PG 82-16		10	10	Misc.
Monitor, printer, scanner		1	1	Product
New - Tires, Tyres, Rubber		1	1	Product
New Electric Driven Fire Pump		1	1	Product
Nitric Acid HS Code:28080010		1	1	Chemical
Old & Used Auto Parts & Accessories & Engine with Gear Box		1	1	Product
Old & Used Auto Parts & Accessories For Motor Vehicles		1	1	Product
Ordinary Portland Cement Conforming		40	40	Misc.
Packing Materials		1	1	Product
Paper, paperboard, packing materials		50	50	Product
Perfumery products		1	1	Product
Personal Cargo		1	1	Misc.
Personal Effect & House Hold Items		6	6	Misc.
Personal Effects		3	3	Misc.
Personal Effects & Household Products		6	6	Misc.
Pharmaceutical finished product		1	1	Product
Pharmaceutical packing materials		1	1	Product
Prilled Urea		25	25	Chemical
Prilled Urea in bags		25	25	Chemical
Primary aluminum foundry alloy		14	14	Metal
Pure Methanol 99.85%		2	2	Chemical
Quicklime Lumps 10-50 mm		50	50	Misc.
Raisin		2	2	Food
Raw materials for ceramic sanitary ware industry (color		1	1	Misc.
Reconditioned - wagon (Left Hand Drive)		1	1	Product
Reconditioned : (Left Hand Drive) Wagon Brand		1	1	Product
Sayer Dates		1	1	Food
Scoured Goat Hair		1	1	Misc.
Sodium methylate solution		2	2	Chemical
SS 304 Solid Unblended Scrap		1	1	Metal
Standard Sultana Raisin 10 kg HS Code: 08062030		1	1	Food
Structural Steel		1	1	Metal
Technical molybdic oxide		2	2	Chemical
Unwrought Alluminium Alloy Billet		14	14	Metal
Used Auto Parts & Accessories & Used Engine with Gear Box		1	1	Product
Used Auto Spare Parts		1	1	Product
Used Clothes		1	1	Product
Used Household Goods and Personal Effects		2	2	Misc.
Vehicles, cars, buses, truckes, lorries, motorcycles, bicycles, used		3	3	Product
Vinyl acetate, stabilised		2	2	Chemical
Wadding, felt, nonwovens, thread, cord, yarn, strip, textiles		1	1	Misc.
Wagon ( Left Hand Drive)		1	1	Product
Waste Paper - Box Board Cuttings		1	1	Misc.
Waste Paper - Printed Bleached Board		3	3	Misc.
Wastepaper		2	2	Misc.
Water based paints		1	1	Product
Waterproofing materials		1	1	Product
